# Supplementary material for: Role of the striatum in counterfactual information seeking
Source: Soc Cogn Affect Neurosci. 2026 Mar 10;21(1):nsag012. doi: 10.1093/scan/nsag012 (PMC13213454; doi:10.1093/scan/nsag012)
Supplement: nsag012_Supplementary_Data [file nsag012_supplementary_data.zip]

Archive with 3 entries (3 files):
- Rev2_SI_fin.docx
- 24-Mar-2026_050136_Rev2_SI_fin.docx
- 23-Mar-2026_035912_Rev2_SI_fin.docx
